# Supplementary material for: Perception and Performance of Physical Activity Behavior after Head and Neck Cancer Treatment: Exploration and Integration of Qualitative and Quantitative Findings
Source: Int J Environ Res Public Health. 2021 Dec 28;19(1):287. doi: 10.3390/ijerph19010287 (PMC8751059; doi:10.3390/ijerph19010287)
Supplement: Supplementary file 1 [file ijerph-19-00287-s001.zip]

Archive with 2 entries (2 files):
- Supplementary File S2.pdf
- Supplementary File S1.pdf
